# Supplementary material for: A Screen for Selective Killing of Cells with Chromosomal Instability Induced by a Spindle Checkpoint Defect
Source: PLoS One. 2012 Oct 15;7(10):e47447. doi: 10.1371/journal.pone.0047447 (PMC3471812; doi:10.1371/journal.pone.0047447)
Supplement: Table S1 — List of kinases and phosphatases tested in the viability screening of our induced-CIN model. Columns show: the gene identifiers; number of replicate crosses carried out; total numbers of CyO (kinase-RNAi only) and non-CyO (kinase, mad2 RNAi) progeny; Ratio of the average number of Cy/non-Cy progeny per cross used to rank the table; and probability of finding a cross this diverged or more diverged from a 50/50 ratio (the null hypothesis), out of this number of crosses (936), purely by chance. (XLSX) [file pone.0047447.s006.xlsx]

## Sheet: screening paper data
						VIABILITY SCREENING OF KINASES AND PHOSPHATASES IN CIN MODEL FLIES
			total # crosses	936
							progeny
ID	CG	Chromosome	Gene Symbol	Ratio of avg	mammalian homologs	# of crosses	Cumulative CyO	Cumulative nonCyO	Cumulative ratio	p[sum]	Gene Synonyms
103408	17256	2	Nek2	23.5		2	47	0	47	3.55271e-12	CG17256 , DmNek2 , NEK2 , Nek2 , Dm Nek2
107025	3105	2	PASK	13.25		2	53	4	13.25	1.37046e-09	PAS-Kinase
26003	6963	3	gish see also 106826	12.5		2	25	2	12.5	0.00130672	CG6963 , CKIgamma , Hrr25 , ms(3)89B , CKI-related , anon-WO0118547.425 , gish , CK1 , Gish , NEST:bs27c08
2907	10261	2	aPKC	12.3333		6	74	1	68	1e-24	aPKC , aPKCzeta , DaPKC , aPKC-zeta , dapkc , psu , apkc , pkc-3 , CG10261 , l(2)k06403 , PKCl,i , daPKC , a-PKC
105102	7186	2	SAK	11.6667		3	35	2	17	2.42289e-06	PLK4 , Sak , SAK/PLK , CG7186 , SAK , sak
16334	11870	3	Omphk also 106088	11.6667		2	35	3	11.6667	1.53449e-05	EMK/KIAA0537 , CG11871 , CG11870 , Omphk1
33518	2272	2	slpr JNKKK MLK	9.8		5	49	0	44	8.88178e-13	dMLK , MLK2 , Mlk2 , dMLK2 , CG2272 , slpr , Slpr , JNKKK , MLK
105525	6593	2	PP1 alpha-96 A	9.8		5	49	0	48	8.88178e-13	CG6593 , Pp1alpha-96A , Pp1-96A , DmPp1-96A , PP1alpha96A , PP1c , PP1 , PP1 96A , PP1alpha[[1]] , unnamed , 96A , PP1c 96A
4659	8657	2	DGKepsilon	9.08333		5	109	12	8.91667	1e-20	CG8657 , DGKepsilon , DGKe , unnamed , Dgkepsilon
101357	18492	2	tak	9		2	18	1	17	0.017957	dTAK1 , DTAK1 , TAK , D-tak , dTak1 , TAK-1 , dTAK , tak1 , TAK1 , tak , D10 , DmTak1 , CG18492 , CG1388 , DTak1 , DTak , Tak 1 , Tak1 , dTAK-1 , dTak
46043	18582	2	mbt (Pak4)	9		2	54	6	9	2.17117e-08	DmPAK2 , DmMBT , Mbt , CG18582 , STE20 , Ste20 , unnamed , dPAK2 , anon-EST:fe1G7 , Pak2 , mbt
35939	8485	3	SNRK	8.5		2	17	0	17	0.00380745	152964_at , SNRK , CG8485
34138	5680	2	jnk (bsk)	8.42857		7	59	3	16.6667	4.10783e-12	bsk , JNK , DJNK , jnk , dJNK , DBSK/JNK , D-JNK , CG5680 , DJNK/bsk , JNK/SAPK , SAPKa , D-junk , Bsk , Junk
107185	3200	2	Reg-2 Pase	8.2		2	41	5	8.2	9.73975e-06	CG3200 , Dreg-2 , Reg-2
106826	6963	2	gish	8		2	16	1	12	0.0627958	CG6963 , CKIgamma , Hrr25 , ms(3)89B , CKI-related , anon-WO0118547.425 , gish , CK1 , Gish , NEST:bs27c08
34780	4041	2	rab gtpase kinase ?	7.18182		2	79	11	7.18182	1.68199e-11	CG4041
101524	4379	2	PkaC1	6.83333		4	41	6	6.16667	3.81468e-05	PKA , PKA CI , DC0 , DCO , pka-C1 , Cos1 , pka-c1 , pka , PKAc , dPKA , Pka , Pka-C , PKAcA , pkA , PKA Cl , CG4379 , pKA , 6353 , PKA-C1 , Dc0 , l(2)01272 , C , dco , unnamed , Cos-1 , Dco , dcO , Cos , l(2)cos[[1]] , cos1 , l(2)s4402 , Dcpk , CdkA , Pka-C1 , PkaC1
947	32134	2	btl	6.4		3	32	5	6.4	0.00158453	btl , dev , FGFR , D-FGFR , DFR2 , CT20816 , CG6714 , BTL/FGFR2 , dtk2 , DFGF-R1 , DmHD-311 , Dfr-2 , 0844/01 , Btl , FGFR1 , Fgf-r , fgf-r , dFGFR , l(3)00208 , Tk2 , HD-311 , Dtk2 , CG32134 , lambdatop
104697	31431	2	FGFR-like	6.07143		3	85	14	6.07143	2.9976e-11	CT32770 , CG13414 , CG31431
106928	7177	2	dWNK (hyperploid)	6		4	24	1	21	0.00037246	cg7177. wnk, dwnk
35988	8637	2	Trc	5.66667		2	17	3	5.66667	0.419514	dmTRC , NDR , CG8637 , Ndr , 0669/17 , l(3)S066917 , trc , Trc
49558	5169	3	GckIII also 107158	5		2	20	4	5	0.271509	GckIII , CG5169 , dGCKIII , GCKIII , STLK3
100396	5565		Pase	4.2		2	21	5	4.2	0.387582	CG5565
105484	15528		Pase	4.0625		1	65	16	4.0625	6.94707e-06	CG15528
103413	3319	2	cdk7	4		4	80	20	4	2.11408e-07	cdk7 , CDK7 , CG3319 , DmMO15 , p40[MO15] , DmCdk7 , Dmcdk7 , DmCDK7 , Cdk7 , cdk-7 , dCdk7
25958	3400	2	Pfrx	4		2	76	19	4	5.6846e-07	CG3400 , Pfrx
22502	6535	3	tefu ATM	3.89474		5	74	19	3.89474	1.45139e-06	tefu , ATM , CG6535 , dATM , atm , tef , unnamed , atm/tefu , Tefu
29965	30021		MaGuK	3.875		1	31	8	3.875	0.0544218	CG18338 , CG13219 , CG30021 , skf, metro
30098	9784		IP Pase	3.75		3	90	24	3.75	6.6428e-08	IPP , CG9784
21860	4523	2	pink1	3.71429		2	26	7	3.71429	0.220208	CG4523 , dPINK1 , BEST:GH23468 , Pink1 , PINK1 , pink1 , dPink1
36047	8822		PPD6 PP1	3.54545		2	39	11	3.54545	0.0164518	CG8822 , D6 , PpD6 , PP1
27504	5757		CG5757	3.5		2	7	0	7	0.98019	CG5757
103739	4290		cg4290	3.42857		1	24	7	3.42857	0.458071	EG:22E5.8 , CG4290
2910	6875	3	asp	3.4		4	102	30	3.4	4.02683e-08	CG6875 , Asp , abnormal spindle, abnormal spindle protein, anon-96Aa , anon-WO0118547.279 , asp , ASP , Dm Asp
858	31183		MAGuK/ GYC	3.25		1	65	20	3.25	0.000181438	FBgn0038379 , GYC , CG4224 , CG11846 , CG31183
106180	10417		Pase	3.13333		3	47	15	2.86667	0.0100382	PP2Cg , CG10417
106822	12244		mapkkk	3.08333		3	37	12	3.08333	0.0786851	p38 , D-MKK3 , MEK3/MKK3 , CG12244 , DMKK3 , MKK3 , p38MAPKK , DMKK3/lic , DMEK3 , Mek3 , l(1)G0252 , Mpk3 , lic , dMKK3
9374	7497		CG7497	3		1	3	1	0	1	CHED-related , BcDNA:GH27361 , anon-WO0170980.89 , anon-WO0170980.88 , CG7497
104663	7616		cg7616	3		2	42	14	3	0.0394796	CG7616
100449	8565		SPRK2	3		1	18	6	3	0.98218	SPRK2 , CG8565
49772	33671		mevalonate kinase	3		1	18	6	3	0.98218	CG33009 , CG8810 , CG16804 , CG16804b , CG33009-ORFB , CG33671 , CG33009ORFB , Dromel_CG33672_FBtr0091651_mORF
104369	10539		S6K	2.95		2	59	20	2.95	0.00219086	s6k , p70/S6K , S6K , dS6K , CG10539 , dS6k , ds6k , s6k11 , p70 S6K , DS6K , p70[S6kinase] , p70[S6 kinase] , fs(3)07084 , Dp70s6k , p70s6K , dps6k , dp70s6k , 7084 , p70[S6k] , p70S6K , Dp70[s6k] , Dp70S6k , dp70[S6k] , l(3)07084 , S6k
27346	1098		madm (secretion)	2.92105		4	111	38	2.92105	2.89429e-07	CG1098 , dMADM , BcDNA:LD28657 , anon-WO0118547.406 , Madm
20655	18604		CG18604	2.82609		4	65	23	2.82609	0.00140444	CG18604, CG15072, EMK/KIAA0999
44607	14895		Pak3 see 39844	2.75		2	44	16	2.75	0.0628262	PaK3 , DmPAK3 , CG14895 , D-Pak3 , DPAK3 , pak3 , dPAK3 , PAK3 , anon-WO0118547.285 , Pak3 , DPak3
28970	8878		Vrk see 100985	2.6875		2	43	16	2.6875	0.0907814	VRK , BcDNA:LD23371 , CG8878
41599	1578		CG1578	2.68		3	67	25	2.68	0.00221768	CG1578
100985	8878		vrk-like	2.64444		4	119	45	2.64444	1.05403e-06	VRK , BcDNA:LD23371 , CG8878
105173	33338		p38c non-MAPK	2.625		3	42	16	2.3125	0.129535	CG33338 , p38c
14803	3135		shifted/shf	2.57143		1	36	14	2.57143	0.340755	D-Wif , DmWif , shf-ov , CT10514 , CG3135 , shf , DmWIF , Shf , CG3134, WNT inhibitory factor
104677	2096		flw	2.5		1	5	2	0	1	PP1beta9C , flw , DmPp1-9C , PP1 b9C , PP1c , PP1 , PP19C , CG2096 , FLW/PP1B , Pp1beta-9C , PP1 9C , PP1beta , PP-1 , l(1)G0172 , anon-WO03040301.120 , FLW
107260	14895		Pak3	2.47368		3	47	19	2.31579	0.110647	PaK3 , DmPAK3 , CG14895 , D-Pak3 , DPAK3 , pak3 , dPAK3 , PAK3 , anon-WO0118547.285 , Pak3 , DPak3
48980	6386	2	ball	2.44643		5	137	56	2.35714	7.65607e-07	nhk-1 , CG6386 , BcDNA:LD09009 , NHK-1 , VRK , ball , Ball , NHK1 , BALL , trip
35101	6498	3	MAST 205	2.44444		1	22	9	2.44444	0.99105	MAST 205 , CG6498
35473	10376		PP2C	2.44444		2	66	27	2.44444	0.00980478	PP2C , CG10376
35855	8203		cdk5	2.44286		4	171	70	2.44286	9.33131e-09	CDK5 , CG8203 , cdk5 , DmCdk5 , Cdk5
33198	2210		awd	2.42857		1	17	7	2.42857	0.99997	awd , Kpn , K-pn , CG2210 , NDPK , e(shi)A , eshiA , clone 2.27 , clone 2.28 , NDKB , 1084/08 , l(3)j2A4 , l(3)L8700 , anon-EST:Liang-2.28 , anon-EST:Liang-2.27 , BcDNA:RH27794 , BcDNA:GM19775 , anon-WO0172774.82 , anon-WO0172774.80 , Awd , Nm23/awd
36473	9962		CKIa like	2.42857		1	17	7	2.42857	0.99997	CG9962
34898	4803		Takl2 see also 104701	2.36111		2	85	36	2.36111	0.00145167	CG4803 , TAK , Takl2
103353	13570		spag Pase	2.36111		3	85	36	2.36111	0.00145167	l(2)k12101 , CG13570 , spag
42685	15743		CG15743	2.34783		3	54	23	2.34783	0.0773456	CG15743
22675	8049		tec	2.33333		1	42	18	2.33333	0.33057	Btk29A , Tec29 , CG8049 , tec29 , Tec , Tec29A , fic , SRC 29A , CT41718 , CT2415 , DTec29 , DSrc28 , Dsrc29A , Dsrc28C , Src29A , Dm SRC2 , dsrc29A , c-src/fps , src28C , src-4 , src4 , src2 , Src2 , S13 , CG18355 , C-src4 , C-src2 , btk , btk29A
101997	12217		PpV	2.33333		3	7	0	0	0.98019	DmPpV-6A , CG12217 , PPV , PPPV6A , PPV 6A , PpV
103725	8866		CG8866	2.33333		3	35	15	2.33333	0.63233	UNC 51-like , CG8866
6774	10917		fj	2.27273		2	25	11	2.27273	0.987607	CG10917 , fj , Fj
42599	11426		PI Pase	2.25676		5	167	74	2.25676	2.78894e-07	Css1beta , WUN-like , CG11426
38647	1227		MPSK	2.22222		1	20	9	2.22222	0.999919	MPSK/PSK , CG1227
32476	1906		alph PP2Cb	2.21429		1	31	14	2.21429	0.907174	SK3-1 , alph , CG1906 , pp2c99B , PP2Cb
17957	10023		fak	2.2		1	33	15	2.2	0.857127	Fak56 , Fak , FAK , DFak , DFAK , CG10023 , CT28129 , DFak56 , Dfak , Dfak56 , DmFAK , Fak56D , fak
106071	14226		dome LIFR	2.18182		3	48	22	2.18182	0.304909	Dome , 142932_at , DOME , vsp , l(1)G0468 , l(1)G0217 , CG14226 , mom , CT33841 , l(1)G0441 , l(1)G0405 , l(1)G0367 , l(1)G0321 , l(1)G0264 , l(1)G0218 , l(1)G0282 , anon-18DEb , dome
34184	6703		caki	2.14286		1	30	14	2.14286	0.962295	DLin-2 , caki , Cmg , cmg , CAKI , CMG/CASK , CG6703 , CG13412 , CG13413 , CASK , CamGUK , Cask , Caki , Camguk , CMG , dCASK
9433	1891		sax	2.13889		3	77	36	2.13889	0.0196953	sax , CG1891 , Sax , Bkr43E , Brk43E , STK-B , SAX
32249	1362		cdc2rk	2.125		1	17	8	2.125	1	CG1362 , Dcdrk , cdc2rk
2895	6518		inaC PKC2	2.11111		1	19	9	2.11111	0.999998	InaC , PKC , INAC , CG6518 , eye PKC , PKCi , eye-PKC , PKC 53E , ePKC , unnamed , dPKC53E(ey) , Dpkc2 , pkc-2 , dPKC53E , Pkc2 , inaC
44980	10895	2	loki chk2	2.10638		3	99	47	2.10638	0.00272499	CHK-2 , chk2 , CHK2 , chk2/lok , mnk , Chk2 , MNK , DmCHk2 , chk , Dmchk2 , DmChk2 , Dmnk , 38B.4 , LOKI/CHK2 , CG10895 , Dmnk-S , Dmnk-L , unnamed , lok
103808	10776		CG10776 wit	2.10526		2	80	38	2.10526	0.0186541	CG10776 , STK-D , ALK3/BMPRII , l(3)64Aa , 1262/15 , SE20 , l(3)SH12 , l(3)S126215 , Stk-D , wit , Wit , WIT
21396	31692		fbp	2.1		2	42	20	2.1	0.631814	FbPase , CG10611 , CG31692 , fbp
107923	8637		trc	2.09091		1	23	11	2.09091	0.999774	dmTRC , NDR , CG8637 , Ndr , 0669/17 , l(3)S066917 , trc , Trc
104793	6703		Caki	2.07143		1	29	14	2.07143	0.988613	DLin-2 , caki , Cmg , cmg , CAKI , CMG/CASK , CG6703 , CG13412 , CG13413 , CASK , CamGUK , Cask , Caki , Camguk , CMG , dCASK
100039	17348		derailed	2.06667		4	124	60	2.06667	0.000362512	derailed , lio , DRL , lin , lio/drl , CG17348 , CG10758 , unnamed , drl , Drl
43633	6027		cdi(limk-like, inhibits actin depol?)	2.0625		2	33	16	2.0625	0.949339	CG6027 , Cdi , unnamed , CDI/TSKI , l(3)07013 , B9.3 , 91F , cdi/TESK1 , cdi
28367	4012		gek MRCK	2.05882		2	70	34	2.05882	0.0692804	MRCKalpha , CG4012 , dMRCK , l(2)09373 , Gek , anon-WO0200864.1 , Mrck , MdaPk , gek
107390	4141		PI3K	2.05405		3	76	37	2.05405	0.0405523	Dp110 , PI3K , p110 , dp110 , dPI3K , type-1 PI3K , Dp110/PI3K , PI-3-K , Pi3Kp110 , PI(3)K , CG4141 , PI3K-92E/Dp110 , p120 , PI3K-92D , Dmp110 , rea , anon-92Ed , Pi3K92D , Pi3K92E , Pi3K , PI3K92E , PI3K-Dp110 , dP110 , PI-3 kinase , PI3K-dp110 , PI[[3]]K , PI3'K
27301	10673		CG10673	2.03846		2	53	26	2.03846	0.349113	CG10673
1101	1817		Ptp10D	2.03125		2	65	32	2.03125	0.130539	DPTP10D , ptp10D , CG1817 , PTP10D , Ptp10 , CT4920 , R-PTP 10D , DPTP , DPTP[[10D]] , Ptp10D , dptp
3170	3086		MAPk-Ak2	2.02326		3	87	43	2.02326	0.0184825	MAPKAP , CG3086 , DmMAPKAPK-2 , MAPk-Ak2 , MK2 , MAPKAPK-2
17760	1395		string	2		1	10	5	2	1	cdc25 , str/cdc25 , cdc25[string] , CDC25[string] , stg[cdc25] , Cdc25 , CG1395 , Cdc25[String] , String/Cdc25 , SY3-4 , l(3)01235 , clone 2.21 , Cdc25[stg] , 5473 , 1143/02 , 1089/08 , 1083/13 , 0980/06 , 0967/05 , 0896/05 , 0730/13 , 0439/22 , 0245/03 , 0224/06 , Cdc25[string] , S(rux)3A , EP1213 , l(3)s2213 , l(3)j3D1 , l(3)j1E3 , l(3)j1D3 , l(3)j10B9 , anon-EST:Liang-2.21 , stg , Stg , CDC25
104785	1696		Pase/ l(1)G0269	2		2	48	24	2	0.569357	CG1696 , BcDNA:LD08201 , anon-WO03040301.167 , l(1)G0269
108052	3277		CG3277	2		1	2	1	0	1	CG3277
35105	6571		rdgc	2		3	70	35	2	0.102103	DmrdgC-77B , RDGC , CG6571 , RDGC/PP5 , RdgC 77B , rdgC , RdgC
107130	10079		Egfr	2		1	4	2	0	1	Egfr , egfr , Elp-B1 , EGFR , DER , dEGFR , flb , der , d-egf-r , top , torpedo/egfr , EgfR , CG10079 , EGF-R , DER/EGFR , Der , D-EGFR , dEGFR1 , Egf-r , Elp , l(2)09261 , Egf , EK2-6 , c-erbB , DER/torpedo , unnamed , DmHD-33 , Elp-B1RB1 , Elp-1 , DER flb , top/DER , Torpedo/Egfr , D-Egf , Degfr , Torpedo/DER , torpedo/Egfr , EGFr , DER/faint little ball , DER/top , l(2)05351 , top/flb , l(2)57…
17991	10089		Pase	2		3	86	43	2	0.0246605	CG10089
31264	10572		Cdk8	2		1	18	9	2	1	Cdk8 , cdk8 , CDK8 , p58 , CG10572 , dTRAP56 , DmCdk8
106845	15224		CkIIbeta	2		1	2	0	0	1	CKII , CK2 , CkII-beta , CK2beta , DmCKIIbeta , dCKII , DmCK2beta , CKIIbeta , CkIIbeta1 , betaCK2 , DmCkIIbeta , CKIIb , CG15224 , CK II , CKII-beta1 , mbu , CkII , And , CCK2 , CK-IIbeta , CK-II beta , CK-2 , Ds cas kin , CkIIbeta , Cask-II-b , dCK2beta , dCKII beta
100100	17028		IP Pase	1.9375		3	93	48	1.9375	0.0234307	IMP , CG17028
104989	12746		WUN-like	1.92857		1	27	14	1.92857	0.99969	WUN-like , CG12746
101347	31140		CG31140	1.92308		1	25	13	1.92308	0.999952	CG5875 , DGKt , CG31452 , CG13600 , CG31140
38863	31349		pyd (GuK jnk)	1.90323		2	59	31	1.90323	0.409325	ZO-1 , CT36877 , pyd(Z01) , Tamou , Pyd/ZO-1 , CG9763 , ZO1 , Pyd , tam , dzo-1 , DZO-1 , xvt , Pch , CG9729 , CG12409 , CG11962 , CG11782 , CG31349 , pyd , polychaetoid
104388	14216		CG14216	1.89474		1	36	19	1.89474	0.97994	BEST:CK01830 , CG14216
9452	11437		Pase wun-like	1.88372		3	81	43	1.88372	0.0961678	WUN-like , CG11437
31658	12147		CKIa-like	1.87342		4	148	79	1.87342	0.000654711	CG12147, CKIa-like
105419	6214		MRP	1.85714		1	13	7	1.85714	1	CG6214 , dMRP/CG6214 , dMRP , MRP
38326	10082		CG10082	1.85714		1	13	7	1.85714	1	anon-WO0172774.149 , CG10082
45045	5790		CG5790	1.83333		1	44	24	1.83333	0.922217	CG5790
3018	7850		puc	1.83333		2	11	6	1.83333	1	puc , Puc , CG7850 , PUC , PUC/MKP , l(3)A251.1 , hrt , 1351/08 , 0238/03 , l(3)84Eh , vco , l(3)j4E1
976	8222		Pvr	1.81818		3	120	66	1.81818	0.0106776	VEGFR , PVR , pvr , CG8222 , VEGFR-A , Vegfr-c , Vegfr-b , stai , Vegfr , DmVEGFR , vgr1 , VGR1 , CT24332 , Vgr1 , Pvr
35482	10637		Nak	1.81818		1	20	11	1.81818	1	CG10637 , nak , Nak
37216	9128		PI Pase	1.81333		3	136	75	1.81333	0.00373007	sac1 , CG9128 , dsac1 , Sac1
104255	6800		cdk7-like	1.81034		3	105	58	1.81034	0.0331605	AC014407 , CG6800
16057	10493		Phlpp	1.7931		2	52	29	1.7931	0.814338	CT29458 , PP2C , Phlpp , CG10493 , dPHLPP
108018	4317		Mipp2	1.78571		2	25	14	1.57143	0.999999	l(1)G0050 , l(1)G0303 , CG4317 , Mipp2
106421	7497		CG7497	1.78378		4	66	37	1.78378	0.47905	CHED-related , BcDNA:GH27361 , anon-WO0170980.89 , anon-WO0170980.88 , CG7497
26641	4839		CG4839	1.77778		1	16	9	1.77778	1	CG4839
32822	17029		CG17029	1.77143		3	62	35	1.77143	0.607133	IMP , CG17029
13808	10776		wit	1.76923		1	23	13	1.76923	1	CG10776 , STK-D , ALK3/BMPRII , l(3)64Aa , 1262/15 , SE20 , l(3)SH12 , l(3)S126215 , Stk-D , wit , Wit , WIT
33693	30274		CG30274	1.75676		3	65	37	1.75676	0.566497	CG13529 , CG30274
26216	3530		Pase	1.74194		3	54	31	1.74194	0.853663	BcDNA , BcDNA:GH04637 , CG18093 , CG3530
26929	9738		mkk4 sek	1.73684		1	33	19	1.73684	0.999807	SEK1/MKK4 , 142758_at , dMKK4 , mkk4 , MKK4 , CT27508 , CG9738 , JNKK2 , D-MKK4 , DMKK4 , Mpk4 , Mkk4
24308	8402		PpD3	1.73077		2	45	26	1.73077	0.976415	DmPpp5-85E , PP5 , CG8402 , Pp5-85E , DmPP5 , PP5 85E , D3 , PpD3
39844	14895	3	Pak3	1.72973		3	64	37	1.72973	0.655462	PaK3 , DmPAK3 , CG14895 , D-Pak3 , DPAK3 , pak3 , dPAK3 , PAK3 , anon-WO0118547.285 , Pak3 , DPak3
30105	9819		CanA-14F	1.72917		2	83	48	1.72917	0.272239	DmCanA-14F , CG9819 , canA-14F , PP2B , CnnA14D , unnamed , D27 , CnnA14D(I) , PpD27 , CanA-14F
102632	11489		CG11489	1.72727		2	38	22	1.72727	0.997922	CG11489 , SRPK , CG9085 , BEST:CK01209 , SRPK1 , CK01209
16133	10967		Atg1	1.72368		6	131	76	1.72368	0.0174867	ATG1 , CG10967 , l(3)00305 , UNC 51-like , anon-WO0118547.287 , Atg1 , atg1
26574	4629		CG4629	1.72222		1	31	18	1.72222	0.999969	anon-WO0257455.15 , CG4629
33431	1951		CG1951	1.71875		2	55	32	1.71875	0.870328	CG1951
105549	3837		CG3837	1.71429		3	48	28	1.71429	0.963393	CG3837
25661	3105		PASK like 107025	1.69231		2	44	26	1.69231	0.991389	CG3105
34649	3573		ip5 phosphatase	1.69231		3	110	65	1.69231	0.0857303	EG:86E4.5 , CG3573
35171	7109		mts	1.6875		1	27	16	1.6875	1	mts , PP2 , DmPp2A-28D , PP2a , PP2Ac , PP2A , PP2a 28D , PP2A[[C]] , CG7109 , MTS/PP2A , dPP2A , 5559 , PP2A 28D , Pp2A-28D , Pp2A , ER2-6 , l(2)s5286 , l(2)02496 , PP2A C , PP2A-C , Mts
25760	31421		Takl1	1.6875		3	81	48	1.6875	0.398363	dTAK1 , DTAK1 , TAK , D-tak , dTak1 , TAK-1 , dTAK , tak1 , TAK1 , tak , D10 , DmTak1 , CG18492 , CG1388 , DTak1 , DTak , Tak 1 , Tak1 , dTAK-1 , dTak
35166	7097		GLK/KHS1	1.67568		2	62	37	1.67568	0.817789	GLK/KHS1 , anon-WO0153538.68 , CG7097, happyhour
36531	8767		mos	1.67308		2	87	52	1.67308	0.333667	dmos , DMOS , CG8767 , D-mos , MOS , mos
27843	7094		CKIa-like	1.66667		1	15	9	1.66667	1	CG7094
105292	9151		acj6	1.66102		3	98	59	1.66102	0.217778	Acj6 , ACJ6 , CG9151 , I-POU , tI-POU , Ipou , acj6
107271	12151		pdp	1.65		2	33	20	1.65	0.999988	153332_at , Pdp , CG12151 , pdp , PDP
105621	31873		CG31873	1.64286		1	23	14	1.64286	1	CG18162 , CG31873 , anon-31BCb
103740	1228		ptpmeg	1.63636		2	54	33	1.63636	0.966934	ptpmeg , scc , CG1228 , dMEG1 , MEG1 , anon-WO0118547.211 , Ptpmeg , PTP-meg
103580	7097		GLK/KHS1	1.62963		3	44	27	1.62963	0.998091	GLK/KHS1 , anon-WO0153538.68 , CG7097, happyhour
108071	9554		eya	1.58974		2	62	39	1.58974	0.945214	CG9554 , Eya , cli , cli/eya , CLIFT , EY2-1 , ey-2 , EYA , BcDNA:LD16029 , eya
100823	10951		niki	1.58621		3	92	58	1.58621	0.495937	CG10951 , Niki , NEK1 , niki
107728	6805		PI Pase	1.5625		2	75	48	1.5625	0.843992	IPP , CK01299 , BEST:CK01299 , CG6805
31500	11420		png	1.5625		2	50	32	1.5625	0.997929	Png , EG:8D8.5 , PNG , CG11420 , fs(1)M2 , pan-gnu , png
101376	4551		smi35A	1.55556		1	28	18	1.55556	1	CG4551 , smi35A , dDYRK2 , Dyrk2 , DYRK , DYRK2 , BG:DS01523.3
52634	3008		CG3008	1.53846		1	20	13	1.53846	1	CG3008
38349	10177		CG10177	1.53846		1	20	13	1.53846	1	CG10177
16048	10426		CG10426	1.53488		4	132	86	1.53488	0.187568	IPP , CG10426
106525	8742		G cyclase	1.52941		2	52	34	1.52941	0.998664	Gyc76C , l(3)76BDl , DrGC-1 , GYC 76C , CG8742 , DGC1 , drgc , unnamed , CG32215 , l(3)L0090
104370	11217		calcineurin	1.52		3	76	50	1.52	0.912597	canB2 , CG11217 , CS2-1 , dCnB2 , dCNB2 , CanB2
46064	4965		twine cdc25	1.5		1	15	10	1.5	1	twn , Cdc25 , CG4965 , TWINE , cdc25 , l(2)35Fh , BG:DS02740.1 , mat(2)synHB5 , mat(2)syn[HB5] , mat(2)syn-A , twe , Twe , twine
103561	5179		Cdk9	1.5		2	6	4	1.5	1	P-TEFb , CDK9 , cdk9 , CG5179 , P-TEF , PTefb , Cdk9
103457	11516		CG11516 Ptp99A	1.5		1	36	24	1.5	1	DPTP99A , CT6383 , R-PTP 99A , CG11516 , CG2005 , PTP99A , dptp99A , DPTP[[99A]] , CG11515 , CG11517 , Ptp99A
32854	17090		CG17090	1.5		1	15	10	1.5	1	HIPK , CG17090
103806	34344		rdgA	1.5		1	21	14	1.5	1	rdgA , CG34344 , DGK , CG10966 , dDGK2 , DGK2 , x35 , CG12660
45120	11533		Asator tubulin kinase	1.49254		2	100	67	1.49254	0.693369	CG11533 , CK I , CKI-like , Asator
102772	34359		IP3K2	1.4898		3	73	49	1.4898	0.967516	dmIP[[3]]beta , CG1630 , IP[[3]]K2 , CG34359 , dmIP3Kbeta , dmIP3K2 , DIP3K2 , D-IP3K2 , IP3K2 , CG12724
30658	12066		PKA-C2	1.48837		2	64	43	1.48837	0.99295	PKA C2 , PKA , CG12066 , DC1 , DC1a , CdkB , Pka-C2
103410	8789		wnd	1.47619		2	31	21	1.47619	1	DLK/ZPK , wnd , CG8789 , MAPKKK , DLK
100163	11221		CG11221	1.47619		3	93	63	1.47619	0.832427	PKN , CG11221
107836	4993		PRL-1	1.47368		2	28	19	1.36842	1	PRL , CG4993 , BG:DS07473.3 , BcDNA:RE40268 , PRL-1 , PrL-1
103513	3324		Pkg21D	1.47059		2	25	17	1.47059	1	PKG-21D , dg1 , PKG 21D , CG3324 , DG1 , PKG , cGMP , Pkg1 , Dg1 , Pkg21D
9404	7115		CG7115	1.47059		1	25	17	1.47059	1	PP2C , BcDNA:LD21794 , CG7115
102192	3915		Drl-2	1.46875		3	47	32	1.46875	0.999983	dnl , DNT-like , CG12463 , CG3915 , Drl-2 , drl-2
3691	10702		CG10702	1.46667		1	22	15	1.46667	1	CG10702
12680	17161		grp chk1	1.45714		5	51	35	1.45714	0.999948	grp , Grp , CHK1/Grapes , Chk1 , CG17161 , CHK1 , dChk1 , lemp , 1C , Pk?1 , Pk36A , DmChk1 , grps , chk1
47280	18069		CG18069 CaMKII	1.45455		1	16	11	1.45455	1	CaMKII , CAMKII , CaMK-II , dCaMKII , Calcium/calmodulin-dependent protein kinase , camKII , CaM KII , CamKII , CaM II , CG18069 , CAMKIId , CDPK1 , Ca2+/calmodulin-dependent protein kinase II , calcium/calmodulin-dependent protein kinase II , DCK , CaMK II , CaM , CamKIIalpha , Cam , CAMKIIalpha
107048	18085		sev / v107048	1.4375		1	23	16	1.4375	1	Sev , CT3980 , CG18085 , DROSEV1 , DmHD-265 , sev(AC)[[14]] , DROSEV , 7less , 7LES , HD-265 , sev , SEV
107429	31003		gskt	1.4359		2	56	39	1.4359	0.999885	CG31003 , NGSK , GSK3b , CT4237 , CG11338 , mjl , BEST:GH16447 , NEST:bs22e06 , Gsk3b , BcDNA:AT21229 , gskt
26109	7838		BubR1	1.42857		1	10	7	1.42857	1	BubR1 , bubr1 , CG 7838 , CG7838 , bub1 , BUB1 , Dmbub1 , DmBUB1 , l(2)k06109 , dBUB1 , 31/13 , l(2)k03113 , BcDNA:LD23835 , Bub1 , bubR1 , BUBR1 , Mad3
104374	34099		map Pase	1.41818		3	78	55	1.41818	0.991541	CG34099 , CG7042 , DMKP , Mkp
101437	5725		fbl	1.4		3	56	40	1.4	0.999982	CG5725 , fbl , dPANK
35024	5650		PP1-87B	1.4		2	21	15	1.4	1	DmPp1-87B , PP1alpha87B , Su(var)3-6 , PP1-87B , PP1c , PP1 , PP187B , CG5650 , PP1 87B , Pp1-87Bb , Su-var(3)6 , Su(Var)3-6 , l(3)j6E7 , Pp1 , Suvar(3)6 , su-var(3)6 , ck19 , Su(var)(3)6 , PP1A87B , PP1alpha[[2]] , PP-1alpha , l(3)ck19 , l(3)87Bg , Pp-1alpha , Pp1-87B , Ppl-87B , 87B , PP1c 87B , Pp1alpha-87B
36053	8874		Fps85D	1.4		1	7	5	1.4	1	FER , CG8874 , Dfer , fer , DFER , FPS , DmHD-179 , dfps 85D , dFer , Dfps , DFer , Dm FPS , Fer , dfps85D , fps , dfps , fps85D , HD-179 , Fps85D , dfer
16096	10930		PpY-55A	1.4		1	14	10	1.4	1	DmPpY-55A , PPY 55A , CG10930 , PPY , D19 , PpD19 , PpY-55A
105185	34357		CG34357	1.4		1	21	15	1.4	1	CG34357 , CG14652 , CG12585 , CG12584 , CG41467 , GYC , CG9783
104147	4965		twe	1.39437		3	99	71	1.39437	0.953308	twn , Cdc25 , CG4965 , TWINE , cdc25 , l(2)35Fh , BG:DS02740.1 , mat(2)synHB5 , mat(2)syn[HB5] , mat(2)syn-A , twe , Twe , twine
25343	1848		limk	1.393		3	163	117	1.393	0.147423	LIM-kinase 1 , Dlimk , CG1848 , D-LIMK1 , LIMK , Limk , dLIMK , DLIMK , limk , DLIMK1 , LIMK1 , D-Limk , dLIMK1
100842	10702		CG10702	1.38889		1	25	18	1.38889	1	CG10702
7005	2621		sgg	1.38462		1	18	13	1.38462	1	GSK3beta/SGG , Zw3 , GSK , zw3 , GSK3beta , GSK3 , Gsk3 , GSK-3 , GSKbeta , GSK-3beta , ZW3 , CG2621 , EG:155E2.3 , Zw3-sh , DMSGG3 , Sgg , SGG/GSK3b , Zw3/GSK3 , sgg46 , sgg39 , sgg10 , DMZ3K25Z , sgg-zw3 , l(1)3Ba , zw-3 , Zw-3 , zw3[sgg] , Zw3[sgg] , zw3/sgg , sgg/zw3 , zw[3] , zw3(sgg) , l(1)zw3 , ZW-3 , l(1)G0055 , l(1)G0183 , l(1)G0263 , l(1)G0335 , EG:BACR7C10.8 , anon-WO03040301.254 , sgg…
104701	4803		Takl2	1.38462		2	54	39	1.38462	0.999996	CG4803 , TAK , Takl2
102633	8914		CKIIb2	1.37778		2	62	45	1.37778	0.999961	CK2 , CKIIbeta' , CK2beta' , DmCKIIbeta' , CKIIb2 , CG8914 , CkIIbeta2 , DmCK2beta'
102021	10930		Pase like PpY-55A	1.37705		3	84	61	1.37705	0.995447	DmPpY-55A , PPY 55A , CG10930 , PPY , D19 , PpD19 , PpY-55A
49408	12798		SEK1/MKK4	1.36585		2	56	41	1.36585	0.999998	SEK1/MKK4 , CT38386 , CG12798
106824	10579		CG10579	1.36364		1	15	11	1.36364	1	PFTAIRE , cdc2-63E , L63 , CG10579 , Eip63E
102071	14297		CG14297	1.36364		2	30	22	1.36364	1	LMW-PTP , CG14297
45121	11533		Asator also 45120	1.36		1	34	25	1.36	1	CG11533 , CK I , CKI-like , Asator
100777	15912		CG15912	1.35714		1	19	14	1.35714	1	CG15912
104211	8822		PPD6 PP1	1.35294		2	23	17	1.11765	1	CG8822 , D6 , PpD6 , PP1
101545	7892		like nemo	1.34783		1	31	23	1.34783	1	Nlk , CG7892 , Nemo , NEMO/NLK , NEMO , adk , clone 2.43 , anon-WO0172774.138 , anon-EST:Gibbs3 , anon-EST:Liang-2.43 , anon-WO0140519.256 , anon-WO0118547.332 , nmo , nemo
102060	3245		PpN58A	1.34328		3	90	67	1.34328	0.99742	PpN-58A , DmPpN-58A , PPN 58A , CG3245 , PPN , PpN58A
103563	7207		CG7207	1.34043		2	63	47	1.34043	0.999994	BcDNA:GH07688 , CG7207
102484	5475		Mpk2	1.33333		1	8	6	1.33333	1	p38 alpha , D-p38a , P38 , D-p38 , p38 , p38a , Dp38 , p38A , CG5475 , D-P38a , D-MPK2 , DmMPK2 , dMPK2 , DMPK2 , group 2 , Erk2 , Mpk2 , dp38
104774	10371		Plip	1.33333		2	40	30	1.33333	1	150466_at , PLIP , CG10371 , Plip
100265	18069		CaMKII	1.33333		2	28	21	1.33333	1	CaMKII , CAMKII , CaMK-II , dCaMKII , Calcium/calmodulin-dependent protein kinase , camKII , CaM KII , CamKII , CaM II , CG18069 , CAMKIId , CDPK1 , Ca2+/calmodulin-dependent protein kinase II , calcium/calmodulin-dependent protein kinase II , DCK , CaMK II , CaM , CamKIIalpha , Cam , CAMKIIalpha
37436	9181		Ptp61F	1.32143		2	37	28	1.32143	1	PTP61F , ptp61F , DPTP61F , R-PTP 61F , CG9181 , dPTP61F , dptp61F , CG9178 , BEST:LP01280 , anon-WO0118547.297 , anon-WO0140519.98 , Ptp61F
11251	4252		mei-41 ATR	1.31818		2	58	44	1.31818	1	mei-41 , ATR , CG4252 , meiP41 , mus104 , mei41 , mus103 , MEI41/FRP1 , Mei-41 , MEI41 , mus-104 , mus(1)104 , fs(1)M37 , mus(1)103 , mus-103 , atr , mei-195 , DmATR
23719	12069		CG12069	1.31579		1	25	19	1.31579	1	CG12069
105630	5483		lrrk	1.31148		3	80	61	1.31148	0.999922	lrrk , CT17358 , CG5483 , LRRK
18736	1210		Pk61C	1.3		1	13	10	1.3	1	Pk61C , PDK1/Pk61C , PDK , PDK1 , dSTPK61 , Pdk1 , DSTPK61 , Dstpk61 , CG1210 , PDK-1 , dPDK1 , CG1201 , dPDK-1 , serine/threonine protein kinase. , Pk61C/PDK1
25529	7717		CG7717 Mekk1	1.3		1	13	10	1.3	1	Mekk1/4 , D-MEKK1 , D-Mekk1 , dMEKK4 , dMEKK , mekk1b , mekk1a , MEKK4 , MEKK , DmMEKK1 , mekk1 , CG7717 , Mekk1 , dMEKK1 , MEKK1
103037	11425		CG11425	1.3		1	26	20	1.3	1	WUN-like , CG11425
103804	4007		Nrk	1.28889		2	58	45	1.28889	1	CG4007 , DmHD-434 , Dnrk , nrtk_dros , DNRK , l(2)k14301 , HD-434 , anon-WO2004063362.79 , Nrk
101257	12169		Ppm1	1.28889		2	58	45	1.28889	1	PP2C , Ppm1 , CG12169 , dPPM1
165427	2087		PEK	1.28571		1	18	14	1.28571	1	EIF2-like , CG2087 , DPERK , DmPEK , Perk , PERK , PEK
26035	7156		CG7156	1.27778		3	46	36	1.27778	1	CG7156
105884	17698		CG17698	1.27778		2	23	18	1.27778	1	CAMKIIB , CAMKIIb , CG40297 , CG17698
101475	5671		Pten	1.27273		1	28	22	1.27273	1	pten , PTEN , dPTEN , DPTEN , PTEN3 , CG5671 , Pten , dPten
7560	31795		ia2	1.27273		2	56	44	1.27273	1	R-PTPX/1A2 , unnamed , CG4355 , CG11344 , CG31795 , anon-WO0153538.69 , ia2
106497	11486		CG11486	1.26667		1	19	15	1.26667	1	CG11486
100987	6772		slob	1.26531		2	62	49	1.26531	1	slob , CG6772 , Slob
107386	8402		PpD3	1.26316		2	24	19	1.21053	1	DmPpp5-85E , PP5 , CG8402 , Pp5-85E , DmPP5 , PP5 85E , D3 , PpD3
26879	7525		Tie	1.25806		2	39	31	1.25806	1	tie , RTK , CG7525 , DPR1 , Tie
17477	14305		CG14305	1.25		1	15	12	1.25	1	CG14305
27368	5182		Pk34A	1.2439		2	51	41	1.2439	1	GSK3a , CG5182 , Pk34A
47027	3682		PIP5K59B	1.24242		1	41	33	1.24242	1	CG3682 , PIP5K 59B , CG17281 , PIP5K59B
101719	6518		inaC PKC2	1.24074		2	67	54	1.24074	1	InaC , PKC , INAC , CG6518 , eye PKC , PKCi , eye-PKC , PKC 53E , ePKC , unnamed , dPKC53E(ey) , Dpkc2 , pkc-2 , dPKC53E , Pkc2 , inaC
27719	6697		CG6697	1.24		2	62	50	1.24	1	BcDNA:LD21504 , CG6697
101018	32484		CG32484	1.23913		3	57	46	1.13043	1	CG32484 , CG2159 , Sphk2 , SK2 , Sk2
105706	18247		Shark	1.23684		2	47	38	1.23684	1	Shark , SHARK , CG18247 , SYK/SHARK , dtk7 , l(2R)W4 , l(2)W4 , Tk7 , Dtk7 , shark
104427	32697		onX Ypase or l(1)G0232	1.22807		5	70	57	1.22807	1	CG3101 , CG3102 , MEG2 , unnamed , CG32697 , l(1)G0232
932	4926		Ror	1.22727		2	54	44	1.22727	1	Dror , CG4926 , DmHD-2 , ROR , DRor , HD-2 , Ror
42592	11440		Laza	1.22581		4	114	93	1.22581	0.999937	WUN-like , laza , Laza , CG11440
103270	17027		CG17027	1.22449		3	60	49	1.20408	1	152392_at , IMP , CG17027
27591	6355		fab-1	1.22222		1	11	9	1.22222	1	EG:52C10.5 , fab1 , CG6355 , Fab1 , fab-1 , PIKfyve
105249	2984		PP2C1	1.21978		4	111	91	1.21978	0.999974	PP2C , CG2984 , PP2C1 , dpp2c1 , anon-WO03040301.132 , Pp2C1
25615	3028		Ipp	1.21429		2	34	28	1.21429	1	ipp , CG3028 , anon-WO02059370.48 , Ipp
104259	9222		CG9222	1.21212		3	80	66	1.21212	1	CG9222
107998	6238		ssh	1.18868		2	63	53	1.18868	1	Ssh , MKP , CG6238 , Mkph , l(3)01207 , ssh
46070	6562		synj	1.1875		1	19	16	1.1875	1	CG6562 , Synj , IPP , synj
103354	7115		CG7115 like 9404	1.18182		2	26	22	1.04545	1	PP2C , BcDNA:LD21794 , CG7115
43783	4527		slik	1.18		3	32	27	1.18	1	Plkk1 , CG4527 , DPlkk1 , slk , SLK , slik , dPlkk/Slik , Plkk/Slik , Slk , Slik , PLKK1
44663	9389		CG9389	1.17241		2	34	29	1.17241	1	142336_at , IMP , CG9389
102397	7180		CG7180	1.16981		2	62	53	1.16981	1	R-PTPk , CG7180
100296	5373		Pi3K59F	1.16667		2	35	30	1	1	PI3K , dPI3K , CG5373 , PI(3)K , PI3K-59F , PI3K_59F , DmVps34 , VPS34 , Pi3K59F , Vps34 , PI[[3]]K , Pi3K_59F
107537	34123		CG34123	1.16327		3	57	49	1.16327	1	CG30079 , CG30078 , TrpM , TRPM , CG16805 , BcDNA:GH04950 , CG34123
101096	14030		bub1	1.16327		2	57	49	1.16327	1	Bub1 , BUB1 , CG14030/Bub1 , BUB1-like , BubR1 , CG14030 , bub1
51995	17216		KP78b	1.15909		2	51	44	1.15909	1	CG17216 , Kp78B , KP78B , KP78b
24683	4945		CG4945	1.15789		2	22	19	1.15789	1	PKN , CT15864 , CG4945
6446	8804		wun	1.15		1	23	20	1.15	1	CG8804 , Wunen , l(2)k16806 , wun
25817	3172		twf	1.14545		2	63	55	1.14545	1	CG3172 , A6 , twf
17576	14411		CG14411	1.13889		2	41	36	1.13889	1	CG14411
107996	10443		Dlar	1.13793		3	33	29	0.965517	1	Dlar , LAR , DLAR , dlar , DLar , CG10443 , PTP38A , Lar
105471	2577		CG2577	1.13636		1	25	22	1.13636	1	CG2577
51616	6715		CG6715 KP78a	1.13333		1	34	30	1.13333	1	CG6715 , Kp78A , KP78A , KP78a
29024	9096		cycD	1.13235		3	77	68	1.13235	1	cycD, CycD, cyclinD, Cyclin-dependent Kinase interactor 3, dcycD, cdi3
106088	11870		Omphk1 like16334	1.13043		2	52	46	1.13043	1	EMK/KIAA0537 , CG11871 , CG11870 , Omphk1
101634	4123		CG34123	1.12903		2	35	31	1.12903	1	CG30079 , CG30078 , TrpM , TRPM , CG16805 , BcDNA:GH04950 , CG34123
100178	17746		PP2C	1.12245		3	55	49	1.06122	1	PP2C , CG17746
26496	4290		CG4290	1.12		1	28	25	1.12	1	EG:22E5.8 , CG4290
1827	3051		SNF1a	1.11667		4	67	60	1.11667	1	AMPK , snf1a , DmAMPK alpha , FBgn0023169 , EG:132E8.2 , CG3051 , Gprk-4 , Gprk4 , SNF1A , dAMPKa , AMPKalpha , ampk&aagr;
105753	34361		Dgk	1.11628		2	48	43	1.11628	1	CG34361 , DGKb , CG18654 , unnamed , dDGK , CG1535 , Dgk , CG12820
1016	1389		tor	1.10811		2	82	74	1.10811	1	CG1389 , Tor , splc , tor , Torso , TOR
32955	17598		CG17598	1.10526		2	21	19	1.10526	1	PP2C , CG17598
23723	9391		CG9391	1.10345		2	32	29	1.10345	1	142335_at , IMP , CG9391
100717	6114		MRP	1.10256		2	43	39	1.10256	1	CG6214 , dMRP/CG6214 , dMRP , MRP
107303	4268		pitslre	1.09375		3	70	64	1.09375	1	PITSLRE , CG4268 , group 3 , Gta , Gat , Pitslre , cdk11
26915	8914		CG8914 CkIIbeta2	1.09091		1	12	11	1.09091	1	CK2 , CKIIbeta' , CK2beta' , DmCKIIbeta' , CKIIb2 , CG8914 , CkIIbeta2 , DmCK2beta'
105157	32417		Myt1	1.09091		2	36	33	0.969697	1	myt1 , Dmyt1 , MYT 1 , dMyt1 , CG10569 , CG32417 , Myt1
105324	18741		DopR2	1.09		5	111	101	1.09	1	CG18741 , DOPR99B , DAMB , DopR99B , CG7569 , Dar2 , DopRII , DopD1 , DopR2
40576	5072		cdk4	1.08333		8	156	144	0.889764	1	Cdk4/6 , cdk4 , CDK4 , l(2)0671 , l(2)sh0671 , cdk4/6 , CG5072 , CDK4/6 , l(2)s4639 , l(2)k06503 , l(2)05428 , DmCdk4 , 8-6 , Pk?7 , Pk53C , Cdk4
23179	3705		aay	1.07895		2	41	38	1.07895	1	0423/14 , CG3705 , anon-WO0172774.117 , aay
104491	8203		cdk5	1.07692		2	14	13	0.846154	1	CDK5 , CG8203 , cdk5 , DmCdk5 , Cdk5
107848	10177		CG10177	1.07317		2	44	41	1.07317	1	CG10177
101380	1495		CaMKI	1.07143		3	60	56	1.07143	1	caMKI , Calcium/calmodulin-dependent protein kinase , CamKI , CG1495 , camKI , dCKI , CaMKI
1214	31127		Wsck	1.07143		1	15	14	1.07143	1	WSCK , CG31127 , BcDNA:SD05152 , BcDNA:LD25626 , Wsck
12553	10295		Pak	1.06977		2	46	43	1.06977	1	PAK1 , DPAK , DmPAK1 , pak , dpak , pak1 , dPak , Pak1 , PAK , Dpak , DPak , PaK , dPAK1 , PAK2 , CG10295 , Dpak1 , D-Pak , p65[PAK] , dPAK , Pak , dpak1
106056	17559		dnt	1.06522		2	49	46	1.06522	1	CG17559 , dnt
105661	8173		CG8173	1.05882		2	18	17	1.05882	1	CG8173
29032	9115		CG9115	1.05882		2	18	17	1.05882	1	MTM1 , CG9115 , unnamed , dMTMH1 , mtm
100241	13035		cg13035	1.0566		2	56	53	1.0566	1	cg13035
4771	1511		Eph	1.05263		2	60	57	1.05263	1	Eph , eph , Dek , Deph , DEK , CT3831 , CG1511 , dek , Dek7 , RPTK Dek7 , Ek7
31672	12170		CG12170	1.04762		2	22	21	0.809524	1	anon-WO0118547.367 , CG12170
43824	13688		CG13688	1.03846		2	27	26	1.03846	1	CG13688 , dmIpk2 , Ipk2
17282	3682		PIP5K 59B	1.03571		1	29	28	1.03571	1	CG3682 , PIP5K 59B , CG17281 , PIP5K59B
106268	18604		CG18604	1.02222		2	46	45	1.02222	1	CG18604
100886	12069		CG12069	1.0137		3	74	73	1.0137	1	CG12069
9241	2048		dco	1		1	1	0	0	1	dco , DBT , dbt , Dbt , CKIepsilon , CK1epsilon , DBT/CK1epsilon , ddbt , ck1epsilon , DCO/CKIe , CG2048 , l(3)j3B9 , l(3)discs overgrown , l(3)S144701 , l(3)S053813 , 1460/09 , 1447/01 , 1396/02 , 0915/10 , 0538/13 , l(3)dco , dco-1 , l(3)discs overgrown-1 , l(3)dco-1 , l(3)rK215 , dCKIepsilon , Dco/CK1 , DCO , Dco
33516	2272		slpr JNKKK MLK	1		1	1	0	0	1	dMLK , MLK2 , Mlk2 , dMLK2 , CG2272 , slpr , Slpr , JNKKK , MLK
106449	2272		slpr JNKKK MLK	1		1	23	23	1	1	dMLK , MLK2 , Mlk2 , dMLK2 , CG2272 , slpr , Slpr , JNKKK , MLK
107985	3216		CG3216	1		2	58	58	1	1	GYC , CG3216
34594	3324		Pkg21D	1		1	1	0	0	1	PKG-21D , dg1 , PKG 21D , CG3324 , DG1 , PKG , cGMP , Pkg1 , Dg1 , Pkg21D
2897	4032		abl	1		1	6	6	1	1	D-abl , abl , Ableson , AblK , CG4032 , DROTKABL3 , ABL , Ddash/abl , DAbl , c-abl , 4674 , Dash , Am ABL , Dabl , l(3)04674 , cAbl , D-ash , l(3)c-abl , l(3)73Ba , abl1 , Dsrc7 , C-abl , Abl1 , Abl , dAbl
21611	4209		CanB	1		2	50	50	1	1	Calcineurin B , canB-4F , CNB , dCnB1 , BcDNA:RH11383 , Can , CG4209 , CanB
103739	4290		cg4290	1		1	23	23	1	1	EG:22E5.8 , CG4290
106329	4488		wee1	1		1	23	23	1	1	Wee1 , dwee1 , Dwee , wee1 , Dwee1 , Wee 1 , dWee1 , WEE1 , CG4488 , Wee , wee
106130	5363		cdc2	1		2	9	9	1	1	cdk1 , Cdk1 , Cdc2 , CDK1 , CG5363 , Dmcdc2 , CDK1/CDC2 , DmCdk1 , DmCdc2 , cdc , CDCDm , Dm cdc2 , Dcdc2 , CDC2 , group 4 , cdc2Dm , l(2)31Eh , cdc2
101539	5830		CG5830	1		1	21	21	1	1	CG5830
27696	6622		Pkc53E	1		1	8	8	1	1	PKC-53B , PKC-53E , PKC , PKC 53B , CG6622 , PKC 53E , dPKC53E(br) , Dpkc1 , PKC1 , DPKC , dPKC , Pkc1 , Pkc53E , PKC53E
106098	7378		CG7378	1		2	11	11	1	1	BcDNA:RH25447 , CG7378
25528	7717		mekk1	1		1	1	0	0	1	Mekk1/4 , D-MEKK1 , D-Mekk1 , dMEKK4 , dMEKK , mekk1b , mekk1a , MEKK4 , MEKK , DmMEKK1 , mekk1 , CG7717 , Mekk1 , dMEKK1 , MEKK1
3002	7892		nemo see also 101545	1		1	14	14	1	1	Nlk , CG7892 , Nemo , NEMO/NLK , NEMO , adk , clone 2.43 , anon-WO0172774.138 , anon-EST:Gibbs3 , anon-EST:Liang-2.43 , anon-WO0140519.256 , anon-WO0118547.332 , nmo , nemo
107083	8250		Alk	1		2	41	41	1	1	ALK , mili , DAlk , dALK , DAlk53 , CG8250 , Alk
107187	10572		Cdk8	1		1	7	7	1	1	Cdk8 , cdk8 , CDK8 , p58 , CG10572 , dTRAP56 , DmCdk8
38541	11597		PP4	1		1	1	0	0	1	CG11597 , PP4
106253	12252		CG12252	1		2	2	0	0	1	CG12252
104884	14211		CG14211	1		2	39	39	1	1	CG14211
32378	15224		CG15224 CkIIbeta	1		1	1	0	0	1	CKII , CK2 , CkII-beta , CK2beta , DmCKIIbeta , dCKII , DmCK2beta , CKIIbeta , CkIIbeta1 , betaCK2 , DmCkIIbeta , CKIIb , CG15224 , CK II , CKII-beta1 , mbu , CkII , And , CCK2 , CK-IIbeta , CK-II beta , CK-2 , Ds cas kin , CkIIbeta , Cask-II-b , dCK2beta , dCKII beta
991	18402		inr	1		2	2	1	0	1	dInR , dinr , InsR , Inr , DInr , dInr , DInR , DIR , insulin/insulin-like growth factor receptor , inr , CG18402 , dIR , INR , l(3)05545 , IR , dir , DIRbeta , DIRH , DIHR , dInsR , DILR , dIRH , er10 , l(3)er10 , l(3)93Dj , Inr-beta , Inr-alpha , Dir-b , Dir-a , InR , dINR
105762	32156		Mbs	1		1	1	1	0	1	MBS , DMBS , l(3)72Dd , DMYPT , DMbs , CG5891 , l(3)03802 , 0573/06 , 0953/04 , l(3)S095304 , l(3)S005331b , l(3)S057306 , l(3)S057306b , l(3)j7A1 , l(3)j3B4 , Mypt , CG5600 , CG32156 , Mbs , mbs
32813	17026		CG17026	0.983333		2	59	60	0.983333	1	CG17026
103976	1609		Gcn2	0.980392		3	50	51	0.980392	1	DGCN2 , EIF2 , CG1609 , GCN2 , dGCN2 , Gcn2
107458	15072		EMK	0.979167		2	47	48	0.979167	1	EMK/KIAA0999 , CG15072
20909	2845		phl	0.97619		3	41	42	0.880952	1	raf , phl , Raf , D-Raf , RAF , Draf , draf , l(1)polehole/draf , raf-1 , D-raf , DRaf , EG:BACH48C10.3 , CG2845 , l(1)pole hole , Draf1 , D-RAF , l(1)phl , l(1)2Fe , Raf1 , raf1 , rafl , D-raf1 , l(1)polehole , l(1)ph , ph , C110 , 11-29 , l(1)raf , Draf-1 , l(1)G0475 , Phl , Raf/phl
104688	8967		otk	0.97619		2	41	42	0.904762	1	OTK , Otk , Dtrk , dTrk , CT25769 , OFT/TRK , CG8967 , DTrk , Trk48D , Tk48D , IGGtyk , Dtkr , anon-WO2004063362.81 , otk
105568	6036		CG6036	0.971014		4	67	69	0.971014	1	PP2Cb , CG6036
39561	4583		ire	0.970588		2	33	34	0.970588	1	CG4583 , dire-1 , IRE-like , ire-1 , IRE1 , Ire1 , Ire-1
46076	6562		synj	0.966667		1	29	30	0.966667	1
26427	4201		ird5	0.964286		2	27	28	0.785714	1	ird , dIKK-beta , IKK , IKK-beta , dIKK , IKKB , DmIKKb , DmIkkbeta , dmIKKbeta , ird5/DmIkk[beta] , DmIKKbeta , CG4201 , DmIKK , Dmikkbeta , DmIKKBeta , dLak , Ird-5 , Ik , ikk , LRK , DLAK , DIK , unnamed , anon-89Bd , Lak , IK , ird5 , IKKbeta , IKKb , Ird5 , IRD-5
104081	32812		CG32812	0.964286		2	27	28	0.964286	1	EG:114D9.1 , CG11408 , CG32812
25458	2929		Pi4KIIalpha	0.958333		2	23	24	0.958333	1	CG2929 , PI4KIIalpha , Pi4KIIalpha , PI4KII
107652	31097		CG31097	0.957746		2	68	71	0.957746	1	CG13665 , CG31097
1012	6899		Ptp4E	0.954545		2	21	22	0.954545	1	PTP4E , CG6899 , CT21187 , R-PTP 4E , DPTP4E , unnamed , Ptp4E , PtP4E
103749	10082		CG10082	0.939024		2	77	82	0.939024	1	anon-WO0172774.149 , CG10082
107001	6297		JIL-1	0.916667		2	44	48	0.854167	1	JIL1 , JIL-1 , MSK , JIL , CG6297 , Jil-1 , 2Ab17 , unnamed , Jil1 , Su(var)3-1 , Su(var)3-103 , Su-var(3)103 , Su-var(3)1 , anon-WO0118547.379 , IL-1
103416	8174		SRPK	0.916667		2	33	36	0.916667	1	dSRPK1 , CG8174 , dSRPK , BcDNA:SD03158 , SRPK , srpk
101875	12147		CKIa-like	0.916667		2	11	12	0.75	1	CG12147, CKIa-like
101624	9985		sktl	0.914286		4	32	35	0.914286	1	PIP5K 57B6 , CG9985 , l(2)k12405 , l(2)05475 , 25/17 , ski , fam , sktl , PIP5K
106919	7693		fray	0.913043		2	42	46	0.913043	1	STE20-like/SPAK , CG7693 , l(3)07551 , lag , 4624 , fray , dSTRAD
102179	7001		Pk17E	0.909091		2	30	33	0.878788	1	BIN4 , Bin4 , CG7001 , bin4 , 3-10 , Pk?4 , Pk17E
103774	5974		pelle	0.907895		4	69	76	0.842105	1	CG5974 , PELLE/IL-1 , p11 , pll
106255	7125		PKD	0.905405		2	67	74	0.905405	1	PKD , 150131_at , PKCm , CG7125 , dPKD
40719	8726		CG8726	0.901961		2	46	51	0.901961	1	CG8726
103828	3008		CG3008	0.9		1	9	10	0.9	1	CG3008
38930	18069		CaMKII	0.9		1	9	10	0.9	1	CaMKII , CAMKII , CaMK-II , dCaMKII , Calcium/calmodulin-dependent protein kinase , camKII , CaM KII , CamKII , CaM II , CG18069 , CAMKIId , CDPK1 , Ca2+/calmodulin-dependent protein kinase II , calcium/calmodulin-dependent protein kinase II , DCK , CaMK II , CaM , CamKIIalpha , Cam , CAMKIIalpha
19275	1973		CG1973	0.891304		2	41	46	0.891304	1	CG1973
27662	6551		fu	0.888889		2	40	45	0.888889	1	fu , Fu , CG6551 , fu[mel] , Dm fu , l(1)fu , FU , dFu
107071	7904		put	0.888889		2	40	45	0.888889	1	atrII , CG7904 , Punt , TGF-B , Atr-II , l(3)10460 , STK-C , pun , TGF-beta , l(3)j5A5 , dlhC , Tgf-r , AtrII , Atr , Atr88CD , Act-r , put , Put , punt
104555	14212		CG14212	0.884615		2	23	26	0.884615	1	CG14212
107849	8584		CG8584	0.882353		2	30	34	0.882353	1	BEST:LP01468 , CG8584
105752	14903		CG14903	0.882353		2	30	34	0.882353	1	CG14903
107266	8874		Fps85D	0.880952		2	37	42	0.880952	1	FER , CG8874 , Dfer , fer , DFER , FPS , DmHD-179 , dfps 85D , dFer , Dfps , DFer , Dm FPS , Fer , dfps85D , fps , dfps , fps85D , HD-179 , Fps85D , dfer
107042	7028		CG7028	0.875		3	42	48	0.875	1	FBgn0027587 , BcDNA:GH04978 , PRP4 , prp4 , CG7028
107648	14396		Ret	0.873239		2	62	71	0.873239	1	MEN2 , dRet , dRET , RET , Dret , CG14396 , CG1061 , ret , D-ret , DmHD-59 , DRET , Reto , HD-59 , Ret
106331	15771		CG15771	0.863636		2	38	44	0.863636	1	CR33074 , CG15771
100999	4839		CG4839	0.857143		2	42	49	0.857143	1	CG4839
107158	5169		GckIII	0.857143		2	36	42	0.857143	1	GckIII , CG5169 , dGCKIII , GCKIII , STLK3
100863	13850		CG13850	0.857143		1	6	7	0.857143	1	GH07286p , CG13850
103144	9842		PP2B-14D	0.852941		2	58	68	0.852941	1	DmPp2B-14D , canA , PP2B 14D , CG9842 , Pp12-14D , CnnA14D , calcium/calmodulin regulated protein phosphatase 2B , PP2B , D33 , PpD33 , Pp2B-14DF , CanA14D , Pp2B-14D
104452	10138		PpD5	0.84		2	21	25	0.84	1	CG10138 , D5 , anon-WO0140519.107 , PpD5
104814	12484		CG12484	0.836066		2	51	61	0.836066	1	CG12484 , CG33041 , CT32777 , CG30143
104348	8024		ltd	0.831169		3	64	77	0.831169	1	ltd , Rab-RP1/CG8024 , CG8024 , Rab-RP1 , RabRP1 , Rab32 , DmRab32 , DrabRP1 , DRABR1 , Rab-r1 , anon-WO0118547.106 , RAB-RP1 , Rab32/RP1
101154	1389		tor	0.828571		1	29	35	0.828571	1	CG1389 , Tor , splc , tor , Torso , TOR
104489	8057		alc	0.827586		2	24	29	0.724138	1	FBgn0033383 , alc , CG8057
100169	3969		PR2	0.824561		2	47	57	0.824561	1	DPR2 , PR2/ACK , CG3969 , DmHD-11 , DRODPR2 , dACK , Rp2 , HD-11 , PR2
101451	17596		s6kII	0.822222		2	37	45	0.822222	1	RSK , ign , dRSK , CG17596 , S6KII , Rsk , S6kII
106267	33519		Unc-89	0.822222		2	37	45	0.822222	1	CG33519 , CG30171 , CG18020 , CG3901 , CG18021 , CT40326 , CT40322 , CT12925 , BEST:HL01080 , CG18019 , CG30175 , Unc-89 , UNC-89
101242	18734		Fur2	0.821429		1	23	28	0.821429	1	154521_at , fur2 , Furin , Dfur2 , FUR2 , DMH#11 , furin , CG4235 , CG18734 , Fur2
104729	11597		PP4	0.810811		3	90	111	0.810811	0.999926	CG11597 , PP4
107770	9156		Pp1-13C	0.809524		1	17	21	0.809524	1	DmPp1-13C , pp1-13C , PP1alpha13C , PP1c , PP1 , PP1 13C , CG9156 , PP13C , Pp1 , unnamed , Pp1-13C , 13C
27359	5125		ninaC	0.804348		2	37	46	0.804348	1	Nina C , NINAC , NinaC , Dm NinaC , CG5125 , NINA C , CT42491 , CT16120 , CG54125 , 2.2 , DRONINAC , ninaC
101335	10376		PP2C	0.804348		2	37	46	0.804348	1	PP2C , CG10376
38460	11236		CG11236	0.804348		2	37	46	0.804348	1	CG11236
105483	1906		alph PP2Cb	0.8		1	20	25	0.8	1	SK3-1 , alph , CG1906 , pp2c99B , PP2Cb
35252	7524		Src64B	0.785714		2	22	28	0.678571	1	Src64 , Src , src64 , src64B , CG7524 , src64b , dSrc , DSrc64B , Dsrc64B , SRC 64B , src , DSrc64 , DmHD-358 , dsrc , Dsrc64 , Dm SRC1 , DSRC64 , DSrc , Src1 , Dsrc , D-src , c-src , src1 , HD-358 , C-src1 , Src64B
25304	18247		shark	0.777778		1	7	9	0.777778	1	Shark , SHARK , CG18247 , SYK/SHARK , dtk7 , l(2R)W4 , l(2)W4 , Tk7 , Dtk7 , shark
26933	8174		SRPK	0.764706		1	13	17	0.764706	1	dSRPK1 , CG8174 , dSRPK , BcDNA:SD03158 , SRPK , srpk
101463	17998		Gprk2	0.761905		2	16	21	0.666667	1	154978_at , gprk2 , CG17998 , Gprk-2 , Gprk2
106210	17269		Fancd2	0.76087		2	35	46	0.76087	1	dmFANCD2 , CG17269 , CG31194 , FANCD2 , CG31192 , Fancd2
100800	12091		CG12091	0.758621		1	22	29	0.758621	1	CG12091
106092	8224		baboon activin-R	0.75		2	3	4	0	1	babo , Bab , CG8224 , ATR-I , l(2)k16912 , ATR-1 , Atr-1 , Atr-I , AtrI , Atr45A , STK-E , atr-I , Gprk-3 , Babo , l(2)44Fd , Gprk3 , Atf1 , BABO
106774	5408		trbl	0.740741		2	40	54	0.740741	1	trbl , CG5408 , unnamed
33054	1830		CG1830	0.727273		2	24	33	0.727273	1	unnamed , CG1830 , DPhK-gamma , anon-sts6 , ESTS:194B3T , EP779 , PhKgamma
105265	17216		KP78b like 51995	0.727273		1	8	11	0.727273	1	CG17216 , Kp78B , KP78B , KP78b
104569	5680		jnk (bsk)	0.722222		2	13	18	0.5	1	bsk , JNK , DJNK , jnk , dJNK , DBSK/JNK , D-JNK , CG5680 , DJNK/bsk , JNK/SAPK , SAPKa , D-junk , Bsk , Junk
101758	1098		madm (secretion)	0.714286		2	5	7	0	1	CG1098 , dMADM , BcDNA:LD28657 , anon-WO0118547.406 , Madm
16239	11621		Pi3K68D	0.714286		1	10	14	0.714286	1	Pi3K , PI3K , dPI3K , PI3K_68D , CG11621 , PI(3)K , cpk , PI3K 68D , PI3K-68D/E , Cpk , PI3K 68_D , PI3K-68D , dPIK , BcDNA:LD15217 , Pi3K68D , PI3K68D , PI[[3]]K
50642	33747		primo-2	0.714286		1	5	7	0	1	LMW-PTP , CG9599 , primo , CG31311 , CG33747 , primo-2
101274	12078		CG12078	0.709091		2	39	55	0.709091	0.999978	CG12078
101146	5182		Pk34A	0.707317		2	29	41	0.707317	1	GSK3a , CG5182 , Pk34A
100257	16910		key	0.688312		3	53	77	0.688312	0.978556	key , dIKK-gamma , IKKgamma , Kenny , IKK-gamma , DmIKKgamma , dIKK , dmIKKgamma , CG16910 , Dmikkgamma , DmIKK-gamma , IKKg , Key , kenny
100299	1362		cdc2rk	0.681818		3	75	110	0.681818	0.656259	CG1362 , Dcdrk , cdc2rk
105674	5026		CG5026	0.678571		2	19	28	0.678571	1	CG5026
107766	2845		phl	0.670588		3	57	85	0.670588	0.880183	raf , phl , Raf , D-Raf , RAF , Draf , draf , l(1)polehole/draf , raf-1 , D-raf , DRaf , EG:BACH48C10.3 , CG2845 , l(1)pole hole , Draf1 , D-RAF , l(1)phl , l(1)2Fe , Raf1 , raf1 , rafl , D-raf1 , l(1)polehole , l(1)ph , ph , C110 , 11-29 , l(1)raf , Draf-1 , l(1)G0475 , Phl , Raf/phl
101345	1216		mri	0.666667		1	14	21	0.666667	1	CG1216 , mri
105122	13197		CG13197	0.666667		1	12	18	0.666667	1	BcDNA:RE27552 , CG13197
101550	16708		CG16708	0.666667		2	44	66	0.666667	0.985675	CG16708 , DCERK
103642	32944		CG32944	0.666667		1	10	15	0.666667	1	CG9818 , CG10532 , CG32944
102830	1594		hop	0.655172		3	19	29	0.586207	1	Hop , JAK , d-jak , Jak , Tum-1 , CG1594 , DmHD-160 , Hop1 , Dm JAK , l(1)10Be , l(1)hop , Tum , l(1)L4 , 4 , L4 , msvl , l(1)G18 , HD-160 , hop , HOP , hopscotch
862	14026		tkv	0.65		1	13	20	0.65	1	tkv , Tkv , TKV , CG14026 , Brk25D2 , Brk25D1 , dtfr , Atkv , l(2)04415 , str , Brk25D , l(2)25Da , STK-A , Dtfr , Atr25D , tkv1
2968	4353		hep	0.64		5	16	25	0.52	1	HEP/MKK7 , DJNKK , HEP , JNKK , MKK7 , DHEP/MKK7 , CG2190 , CG4353 , DMKK7 , hp , l(1)G0107 , l(1)G0208 , l(1)7P1 , hem , hep , Hep , MAPKK
100685	32717		stardust	0.639175		3	62	97	0.639175	0.486487	CG12657 , Sdt , PALS1 , Std , CG15341 , CG15339 , std , anon-EST:fe2E6 , l(1)7Ef , CG1617 , CG15340 , CG12658 , CG15342 , CG32717 , sdt , pal1 , Pals1
29406	30295		CG30295	0.638889		2	23	36	0.638889	0.999997	CG30295 , dmIpk1 , CG15230 , CG15229 , CG15228 , Ipk1
101538	2621		sgg	0.625		2	15	24	0.416667	1	GSK3beta/SGG , Zw3 , GSK , zw3 , GSK3beta , GSK3 , Gsk3 , GSK-3 , GSKbeta , GSK-3beta , ZW3 , CG2621 , EG:155E2.3 , Zw3-sh , DMSGG3 , Sgg , SGG/GSK3b , Zw3/GSK3 , sgg46 , sgg39 , sgg10 , DMZ3K25Z , sgg-zw3 , l(1)3Ba , zw-3 , Zw-3 , zw3[sgg] , Zw3[sgg] , zw3/sgg , sgg/zw3 , zw[3] , zw3(sgg) , l(1)zw3 , ZW-3 , l(1)G0055 , l(1)G0183 , l(1)G0263 , l(1)G0335 , EG:BACR7C10.8 , anon-WO03040301.254 , sgg…
100269	3724		pgd	0.619048		1	13	21	0.619048	1	6PGDH , 6-Pgd , 6-PGD , CG3724 , EG:87B1.4 , 6-pgd , Pdg , 6Pgdh , l(1)G0385 , 6Pgd , l(1)Pgd , 6PGD , PGD , l(1)2De , l(1)2Dc , l35 , N1 , l(1)A7 , A7 , l(1)Pgd-A , l(1)N3[90] , l(1)N1 , Pgd , pgd , 6pgdh
41735	30388		Magi	0.615385		2	16	26	0.461538	1	ima , Ima , D-MAGI , CG4117 , CG15656 , CG30388 , Magi
103624	4252		mei-41 ATR	0.611465		4	96	157	0.611465	0.015247	mei-41 , ATR , CG4252 , meiP41 , mus104 , mei41 , mus103 , MEI41/FRP1 , Mei-41 , MEI41 , mus-104 , mus(1)104 , fs(1)M37 , mus(1)103 , mus-103 , atr , mei-195 , DmATR
5702	17596		s6kII	0.6		1	15	25	0.6	1	RSK , ign , dRSK , CG17596 , S6KII , Rsk , S6kII
104902	32742		l(1)G0148	0.5625		1	18	32	0.5625	0.999691	CG32742 , cdc7-related , CG8655 , l(1)G0149 , CT25076 , l(1)G0461 , CG8656 , anon-WO03040301.250 , l(1)G0148
10347	11516		Ptp99A	0.559322		2	33	59	0.559322	0.647972	DPTP99A , CT6383 , R-PTP 99A , CG11516 , CG2005 , PTP99A , dptp99A , DPTP[[99A]] , CG11515 , CG11517 , Ptp99A
105732	34412		tlk (spindle defects, EP is E(pbledelDH)	0.555556		3	10	18	0.5	1	CG34412 , tlk , CG32782 , CG2829 , BcDNA:GH07910 , l(1)G0054 , CG33219 , dtlk , anon-WO03040301.116 , anon-WO03040301.114 , CG32781 , EP1413 , EP(X)1413 , CG12462 , Tlk
101655	13311		CG13311	0.529412		1	27	51	0.529412	0.670586	BcDNA:RE29808 , CG13311
21756	3954		csw	0.514286		3	36	70	0.514286	0.146633	csw , Csw , EG:BACN25G24.2 , CG3954 , Csw/Shp2 , l(1)2Db , E(sev)1A , CSW , l(1)G0170 , l(1)2Dd , l(1)csw , 19-106 , l(1)GA114 , anon-WO03040301.219 , anon-WO03040301.209 , anon-WO03040301.207 , Shp2/csw
16182	1107		aux	0.5		2	1	0	0	1	auxilin , CG1107 , GAK , anon-WO0118547.393 , aux , auxillin , dAux
106200	3051		SNF1a	0.5		2	9	18	0.388889	1	AMPK , snf1a , DmAMPK alpha , FBgn0023169 , EG:132E8.2 , CG3051 , Gprk-4 , Gprk4 , SNF1A , dAMPKa , AMPKalpha , ampk&aagr;
103387	6292		CycT	0.5		2	1	0	0	1	P-TEFb , dT , p124 , Dmcyclin T , unnamed , anon-74EFc , CG6292 , CycT
103452	8805		wun2	0.5		1	3	6	0	1	N14 , wun-2 , CG8805 , Tunen , WUN-like , Pap2G , DrPAP2[G] , CK02248 , BEST:CK02248 , wun2
3793	9774		rok	0.5		2	1	1	0	1	ROCK , Drok , Rok , DROK , ROK , ROKalpha/beta , drok , Rock , RhoK , dROK , dRok , DRhk , ROCK1 , CG9774 , unnamed , Rhk , rok , ROCK-1
105614	10260		CG10260	0.5		2	1	1	0	1	EG:BACR7C10.2 , PI4K , CG10260
104959	10498		cdc2c	0.5		2	1	1	0	1	Cdk2 , cdk2 , CDK2 , Cdc2c , CG10498 , CDK2/CDC2c , S(Sev-CycE)3A , DmCdk2 , Dmcdc2c , DmCdc2 , Dcdc2c , CDC2c , cdc2c
105834	14026		tkv	0.5		2	1	0	0	1	tkv , Tkv , TKV , CG14026 , Brk25D2 , Brk25D1 , dtfr , Atkv , l(2)04415 , str , Brk25D , l(2)25Da , STK-A , Dtfr , Atr25D , tkv1
3116	18243		Ptp52F	0.446429		3	25	56	0.410714	0.103013	DPTP52F , CT18044 , CG18243 , Ptp52F , PTP52F
105610	1227		MPSK	0.416667		2	5	12	0	1	MPSK/PSK , CG1227
33434	1954		PKC98E	0.388889		1	14	36	0.388889	0.340755	PKC-98F , PKC , PKC 98F , CG1954 , 98F , dPKC98F , Dpkc3 , PKC d98F , nPKC , Pkc3 , Nc98F , Pkc98E
101406	5643		wdb	0.388889		3	7	18	0.333333	0.999264	PP2A , CG5643 , PP2-AB , BcDNA:LD34343 , EP3559 , l(3)S031807 , LD02456 , 0318/07 , BEST:LD02456 , wdb , dPP2A , dB56-2 , PP2a
106962	8049		tec	0.347826		4	8	23	0	0.841201	Btk29A , Tec29 , CG8049 , tec29 , Tec , Tec29A , fic , SRC 29A , CT41718 , CT2415 , DTec29 , DSrc28 , Dsrc29A , Dsrc28C , Src29A , Dm SRC2 , dsrc29A , c-src/fps , src28C , src-4 , src4 , src2 , Src2 , S13 , CG18355 , C-src4 , C-src2 , btk , btk29A
104169	11228		hpo	0.333333		1	1	3	0	1	CG11228 , dMST , MST2 , hpo , Hpo
102481	34384		CG34384	0.3		1	3	10	0	1	CG34384 , CG14462 , DGKd , CG9851 , CG2667 , CG31187
105353	8222	2	Pvr	0.296552		6	43	145	0.262069	7.04992e-12	VEGFR , PVR , pvr , CG8222 , VEGFR-A , Vegfr-c , Vegfr-b , stai , Vegfr , DmVEGFR , vgr1 , VGR1 , CT24332 , Vgr1 , Pvr
1089	10244		FGFR1-like	0.25		1	1	4	0	1	HD-14 , DCad96Ca , CG10239 , CG10244 , CT28779 , FGFR1-like , DmHD-14 , Cad96Ca , Dm Cad96Ca
103426	1107		aux	0		2	0	0	0	1	auxilin , CG1107 , GAK , anon-WO0118547.393 , aux , auxillin , dAux
32283	1455		CanA1	0		1	0	0	0	1	DmCanA1-100B , canA , CG1455 , CAN A1/PP2B , unnamed , pMY4 , CNA1 , PP2B , PP2B 21EF , CnnA21EF , D14 , PpD14 , Can , CanA1
107991	1634		CG1634 Nrg	0		1	0	0	0	1	CT4318, l(1)7Fa, l(1)G0099, neuroglian, Ngl, nrg, NRG, RA35, ceb, central brain deranged
41134	1725		dlg1	0		1	0	0	0	1	dlg , DLG , Dlg , Discs-large , Dlg-A , anon-EST:Posey93 , Dlg1 , dlg-A , misb , CG1725 , DLG-A , DlgA , dlgA , dlg-1 , Drodlg , l(1)dlg1 , l(1)dlg , l(1)10Bf , l(1)d.lg-1 , l(1)discs large , l(1)bwn , l(1)dlg-1 , d. lg.-1 , l(1)L11 , 11 , l(1)lpr-2 , l(1)d.lg.-1 , l(1)G0276 , l(1)G0342 , l(1)G0456 , l(1)l.pr.-2 , l(1)G19 , CG1730 , anon-WO03040301.258 , anon-WO03040301.268 , anon-WO03040301.260 …
42457	1891		CG1891 sax	0		1	0	0	0	1	sax , CG1891 , Sax , Bkr43E , Brk43E , STK-B , SAX
13664	2028		CK1a	0		1	0	0	0	1	CK1 , CK1alpha , CKIalpha , CKI , CK1a , CkIa , CKIa , CG2028 , CK I , dmckI , dmCK1 , CkIalpha , l(1)G0492 , anon-WO03040301.95 , anon-WO03040301.93 , ck1alpha , CKI alpha , ck1a , PKA-C
2964	2096		flw	0		1	0	0	0	1	PP1beta9C , flw , DmPp1-9C , PP1 b9C , PP1c , PP1 , PP19C , CG2096 , FLW/PP1B , Pp1beta-9C , PP1 9C , PP1beta , PP-1 , l(1)G0172 , CG15305 , anon-WO03040301.120 , FLW
51227	2252		fs(1)h	0		3	0	2	0	1	l(1)7Da , fsh , clone 1.81 , rnc , fst(1)h , fs(1)1456 , N72 , fs(1)M16 , l(1)G0093 , l(1)G0495 , anon-EST:fe1G2 , fs(1)R10.4 , fs(1)26/26A , anon-EST:Liang-1.81 , CG2252 , fs(1)h
41693	2577		CG2577	0		1	0	0	0	1	CG2577
103748	2615		ik2	0		1	0	0	0	1	ik2 , l(2)38Ea , DmIKKepsilon , APTX7 , CG2615 , IKKepsilon , Ik2 , Ik2/DmIKK , dIKK , IK2 , 38D.31 , DmIKKepsilon/dIK2 , Dmik2 , DIK2 , dik2 , Dik2 , IKK
106695	3608		CG3608	0		2	0	1	0	1	CG3608
103703	4006		Akt	0		4	0	5	0	1	dAkt1 , AKT , Akt , RAC , PKB , dAKT/dPKB , dAkt , PKB/AKT , PKB/Akt , PKB/dAKT , dPKB , Dakt1 , Akt/PKB , DAKT1/PKB , dAkt/PKB , Dakt , D-Akt , AKT/PKB , akt , l(3)89Bq , CG4006 , DAkt1 , l(3)04226 , DRAC-PK66; DRAC-PK85 , DAKT1 , dakt1 , DPKB , DRAC-PK , RacPK , Akt1 , dakt , dAKT1 , DAkt , pAkt , akt1
34891	4720		pk92b ASK1	0		1	0	0	0	1	DASK1 , ASK1 , DPk92B/ASK1 , Ask1 , DASK , MEKK5/ASK1 , CG4720 , Pk92B , dASK
34915	5026		CG5026	0		0	0	0	0	1	CG5026
30448	5179		cdk9	0		1	0	0	0	1	P-TEFb , CDK9 , cdk9 , CG5179 , P-TEF , PTefb , Cdk9
41838	5363		cdc2	0		1	0	0	0	1	cdk1 , Cdk1 , Cdc2 , CDK1 , CG5363 , Dmcdc2 , CDK1/CDC2 , DmCdk1 , DmCdc2 , cdc , CDCDm , Dm cdc2 , Dcdc2 , CDC2 , group 4 , cdc2Dm , l(2)31Eh , cdc2
34990	5387		cdk5a	0		1	0	0	0	1	p35 , P35 , Dp35 , CG5387 , Cdk5a , dCdk5alpha , p35-31C , Cdk5alpha , Dmp35
22225	6114		CG6114	0		1	0	0	0	1	CG6114
104167	6235		tws	0		1	0	0	0	1	l(3)S049902 , tws/aar , PP2A , aar , CG6235 , B/PR55 , v158 , PR55 , 2414 , l(3)02414 , DPR55 , tw , l(3)S061805 , 1466/06 , l(3)S146606 , l(3)S141309 , l(3)S134601a , l(3)S132907 , l(3)S119908 , l(3)S111515 , l(3)S110815 , l(3)S110008a , l(3)S105605 , l(3)S101413b , l(3)S091905 , l(3)S088513 , l(3)S080409 , l(3)S076415 , l(3)S075902b , l(3)S075515b , l(3)S075110 , l(3)S069206a , l(3)S067915 , l(…
104051	6620		aurB	0		2	0	5	0	1	Aurora-B , aurora B , AurB , IAL1 , DmAurB , DmAuroraB , aurB , CG6620 , IAL , DmAIRK2 , ial , Ial
27785	7004		fwd	0		1	0	0	0	1	CG7004 , PI4K , anon-WO0118547.259 , fwd
27808	7028		CG7028	0		1	0	0	0	1	FBgn0027587 , BcDNA:GH04978 , PRP4 , prp4 , CG7028
6692	7223		htl	0		1	0	0	0	1	Htl , heartless , FGFR , CG7223 , i79 , i100 , i150 , j372 , EMS2 , DFR1 , CT39172 , CT22273 , HTL/FGFR1 , dtk1 , DmHD-38 , Dfr-1 , DTRK(FR1) , FGF-R2 , DFGF-R1 , FR1 , DFR1/DFGF-R2 , DFGF-R2 , DFR-1 , FGFR2 , DPR3 , Tk1 , HD-38 , Fr1 , Dtk1 , Dfr1 , htl
25508	7597		CG7597	0		1	0	0	0	1	AC017581 , anon-WO0140519.165 , CG7597 , gi24668141
26019	7873		Src42A	0		1	0	0	0	1	src42A , Src42 , DSrc42A , Src , src42 , Dsrc42A , SRC 42A , CG7873 , SK2-4 , src , Dsrc41 , dtk5 , DmHD-29 , Src41 , Su(Raf)1 , Su1 , Dm SRC41 , dtk-5 , Su(phl)1 , Su(D-raf)1 , SRC42A , l(2)k10108 , Tk5 , HD-29 , Dtk5 , Src42A , dSrc
100708	7873		Src42A	0		2	0	0	0	1	src42A , Src42 , DSrc42A , Src , src42 , Dsrc42A , SRC 42A , CG7873 , SK2-4 , src , Dsrc41 , dtk5 , DmHD-29 , Src41 , Su(Raf)1 , Su1 , Dm SRC41 , dtk-5 , Su(phl)1 , Su(D-raf)1 , SRC42A , l(2)k10108 , Tk5 , HD-29 , Dtk5 , Src42A , dSrc
37279	7904		put	0		1	0	0	0	1	atrII , CG7904 , Punt , TGF-B , Atr-II , l(3)10460 , STK-C , pun , TGF-beta , l(3)j5A5 , dlhC , Tgf-r , AtrII , Atr , Atr88CD , Act-r , put , Put , punt
35845	8173		CG8173	0		1	0	0	0	1	CG8173
853	8224	3	baboon activin-R	0		1	0	18	0	0.00190553	babo , Bab , CG8224 , ATR-I , l(2)k16912 , ATR-1 , Atr-1 , Atr-I , AtrI , Atr45A , STK-E , atr-I , Gprk-3 , Babo , l(2)44Fd , Gprk3 , Atf1 , BABO
28895	8351		Tcp-1eta	0		1	0	0	0	1	Tcp-1eta , CG8351 , Tcp-1-eta1
4176	8805		wun2	0		1	0	0	0	1	N14 , wun-2 , CG8805 , Tunen , WUN-like , Pap2G , DrPAP2[G] , CK02248 , BEST:CK02248 , wun2
104860	9311		CG9311	0		1	0	0	0	1	CG9311 , mop
106938	9358		Phk-3	0		1	0	0	0	1	CG9358 , BcDNA:RE09339 , Phk-3
40743	9493		pez	0		1	0	0	0	1	CG9493 , PTPD1 , Pez
104675	9774		rok	0		1	0	0	0	1	ROCK , Drok , Rok , DROK , ROK , ROKalpha/beta , drok , Rock , RhoK , dROK , dRok , DRhk , ROCK1 , CG9774 , unnamed , Rhk , rok , ROCK-1
46873	9842		PP2B-14D	0		1	0	0	0	1	DmPp2B-14D , canA , PP2B 14D , CG9842 , Pp12-14D , CnnA14D , calcium/calmodulin regulated protein phosphatase 2B , PP2B , D33 , PpD33 , Pp2B-14DF , CanA14D , Pp2B-14D
6229	9985		sktl	0		1	0	0	0	1	PIP5K 57B6 , CG9985 , l(2)k12405 , l(2)05475 , 25/17 , ski , fam , sktl , PIP5K
38319	10033		for	0		1	0	0	0	1	for , FOR/PKG , 142251_at , dg2 , CG10033 , DG2 , PKG , l(2)06860 , Pkg24A , Pkg2 , Dg2 , BcDNA:GM08338 , anon-WO02059370.47 , anon-WO0140519.260
105624	10261		aPKC like 2907	0		1	0	0	0	1	aPKC , aPKCzeta , DaPKC , aPKC-zeta , dapkc , psu , apkc , pkc-3 , CG10261 , l(2)k06403 , PKCl,i , daPKC , a-PKC
104761	10975		Ptp69D	0		1	0	0	0	1	DPTP69D , PTP69D , dptp69D , Ptp69d , Dptp69D , PTPase , CT30751 , R-PTP 69D , CG10975 , ptp69D , DPTP , Ptp , Ptp69D , dptp69d
42947	11221		CG11221	0		1	0	0	0	1	PKN , CG11221
105395	11660		CG11660	0		1	0	0	0	1	CG11660
47401	11859		CG11859	0		1	0	0	0	1	CG11859
106174	12072		wts	0		2	0	0	0	1	wts , Lats/Warts , Warts/Lats , lats , Dlats , Warts , dmLATS , LATS , lts , WTS/LATS , CG12072 , warts/lats , Lats , l(3)100Aa , wart , Wts/Lats , wts/lats , warts , Wts , MENE (3R)-G
20177	12306		Polo	0		4	0	4	0	1	polo , Polo , POLO , POLO/PLK1 , CG12306 , l(3)01673 , 1324/08 , 0256/04 , l(3)77Aa , l(3)S132408 , l(3)S025604 , anon-WO0172774.3
43123	12559		rl	0		1	0	0	0	1	ERK , MAPK , MAP-k , dpERK , dERK , ERKA , D-ERK , CG12559 , dpErk , erk , dp-ERK , Erk , pERK , ERK-A , DERK , dpMAPK , CT39192 , CT34260 , mapk , EK2-1 , DmERK-A , Dsor2 , EY2-2 , DmErk , Erk1 , Mapk , DmMAPK , Erk/Map kinase , Sem , ERKa , DERK-A , SR2-1 , rll , E(sina)7 , rl/MAPK , DmERKA , l(2R)EMS45-39 , GroupII , l(2)41Ac , Su(Raf)2B , ErkA , BcDNA:RE08694 , CG18732 , rl , DpErk , Rl
17432	14217		Tao	0		0	0	0	0	1	CG14217 , dTao-1 , AAF48973 , TAO1 , Tao-1 , tao-1 , MARKK
107645	14217		Tao	0		1	0	0	0	1	CG14217 , dTao-1 , AAF48973 , TAO1 , Tao-1 , tao-1 , MARKK
39857	14992		Ack	0		1	0	0	0	1	DACK , DAck , p145 , ACK , CG14992 , ACK2 , BcDNA:GH10777 , Ack
39864	15072		EMK	0		1	0	0	0	1	EMK/KIAA0999 , CG15072
32377	15224		CkIIbeta	0		1	0	0	0	1	CKII , CK2 , CkII-beta , CK2beta , DmCKIIbeta , dCKII , DmCK2beta , CKIIbeta , CkIIbeta1 , betaCK2 , DmCkIIbeta , CKIIb , CG15224 , CK II , CKII-beta1 , mbu , CkII , And , CCK2 , CK-IIbeta , CK-II beta , CK-2 , Ds cas kin , CkIIbeta , Cask-II-b , dCK2beta , dCKII beta
40026	15793		Dsor1 mek	0		1	0	0	0	1	Dsor , DSor1 , MEK , MEK1/2 , DSORT , sor/MEK1 , DRODSOR1 , SOR , CG15793 , mek , EK1-1 , sor , MAPKK , Mek , D-SOR , DSOR1 , D-sor , D-MEK/Dsor , Su(Raf)34B , Dmek , DSor , D-MEK , dsor1 , D-Mek , D-mek , D-sor-1 , DMEK-1 , Dsor1 , Sor , dSor , dMEK , MEK/Dsor1 , D-Sor
107276	15793		Dsor1 mek	0		2	0	0	0	1	Dsor , DSor1 , MEK , MEK1/2 , DSORT , sor/MEK1 , DRODSOR1 , SOR , CG15793 , mek , EK1-1 , sor , MAPKK , Mek , D-SOR , DSOR1 , D-sor , D-MEK/Dsor , Su(Raf)34B , Dmek , DSor , D-MEK , dsor1 , D-Mek , D-mek , D-sor-1 , DMEK-1 , Dsor1 , Sor , dSor , dMEK , MEK/Dsor1 , D-Sor
101517	16973		msn	0		3	0	0	0	1	MSN , Msn , DMSN , NIK , CG16973 , MESR5 , l(3)6286 , msm , 6286 , l(3)06946 , unnamed , l(3)j1E2 , l(3)03349 , Nik , msn , HGK , JNKKKK
49671	17291		Pp2A-29B	0		3	0	0	0	1	CG13383 , Pp2A , PP2A , A/PR65 , PP2A-29B , DPR65 , PR65 , CG33297 , CG17291 , Pp2A-29B , PP2A A
32885	17342		Lk6	0		1	0	0	0	1	CG17342 , LK6 , lk6 , MNK/LK6 , MESR8 , CG6929 , anon-WO0172774.84 , Lk6
106119	17603		Taf1	0		1	0	0	0	1	TAF[[II]]230 , dmTAF1 , dTAF[[II]]250 , TAF250/230 , TAF , TFIID , TAF250 , dmTAF[[II]]230 , TAF[[II]] , TAF[[II]]250 , TAF[II]250 , TAF1 , dTAFII250 , dTAF230 , TAFII250 , TFIID TAF250 , d230 , TAFII-250 , CG17603 , dTAF[[II]]230 , SR3-5 , Taf250 , TAF[[II]]250/230 , dTAF250 , TAF230 , cell , p230 , Taf230 , Taf[[II]]250 , unnamed , l(3)84Ab , TAF200 , cel , EfW1 , Taf200 , BG:DS00004.13 , Taf1 …
46252	32019		bent titin	0		1	0	0	0	1	bt , 39c-18 , CG32019 , CT8086 , CT3598 , CG1479 , unnamed , titin , l(4)PT-2 , l(4)23 , l(4)2 , l(2)23 , l(2)2 , l(4)38 , l(4)37 , l(4)21 , l(4)102CDa , Prj , CG10285 , bent
52268	32491		mod(mdg4)	0		0	0	0	0	1	mod(mdg4) , CG32491 , mod , E(var)3-93D , Mod(mdg4) , mod(mdg4)67.2 , doom , MOD(MDG4)56.3 , pf-2 , CG15500 , CG7836 , Mod(mdg)4 , E-(var)3-93D , bpd , Doom , Mod[mdg4] , mod(mdg-4) , l(3)L3101 , E-var(3)1 , BcDNA:GH07769 , mod2.2 , mod(gypsy) , l(3)j2B7 , l(3)03852 , E-var(3)3 , E(var)93D , E(var)129 , CG7859 , CG8076 , CG18151 , CG15802 , CG15501 , BcDNA:SD03001 , mnm , mod[mdg4] , Mod(mdg4)2.2…
25317	32505		CG32505 Pp4-19C	0		1	0	0	0	1	PPP4c , DmPpp4-19C , PP4 , CG1459 , pp4 , PP4 19C , PPX , PpX , CG18339 , CG1596 , CG32505 , Pp4-19C , PP1
107263	32666		CG32666	0		2	0	0	0	1	CG1760 , EP(X)1452 , CG11713 , EP1452 , CG32666
